# Supplementary material for: Potential systematic uncertainties in IGRT when FBCT reference images are used for pancreatic tumors
Source: J Appl Clin Med Phys. 2015 May 8;16(3):190–6. doi: 10.1120/jacmp.v16i3.5257 (PMC5690118; doi:10.1120/jacmp.v16i3.5257)
Supplement: Supplementary file 1 — Supplementary Material [file ACM2-16-190-s001.xlsx]

## Sheet: Patient data distribution
	Series #	COM_FBCT versus CBCT			COM_AIP versus CBCT			COM_DIFFERENCE
		RL	SP	SI	RL	SP	SI	RL	SP	SI
week 1	pp_1_1	2.54	4.04	7.57	3.21	1.43	19.3	0.67	2.61	11.73
week 2	pp_1_2	1.41	3.8	1.31	2.19	3.12	7.23	0.78	0.68	5.92
week 3	pp_1_3	1.91	4.36	2.31	3.39	2.07	15.07	1.48	2.29	12.76
week 4	pp_1_4	3.39	7.67	5.15	3.85	5.22	4.33	0.46	2.45	0.82
week 5	pp_1_5	3.09	4.54	5.92	3.65	3.72	3.81	0.56	0.82	2.11
	Series #	COM_FBCT versus CBCT			COM_AIP versus CBCT			COM_DIFFERENCE
		RL	SP	SI	RL	SP	SI	RL	SP	SI
week 1	pp_2_1	1.72	0.69	5.09	1.38	3.03	2.26	0.34	2.34	2.83
week 2	pp_2_2	2.08	1.43	6.26	2.51	4.32	8.35	0.43	2.89	2.09
week 3	pp_2_3	1.97	2.26	3.8	0.59	5.71	6.78	1.38	3.45	2.98
week 4	pp_2_4	3.74	3.08	3.29	3.72	5.68	5.14	0.02	2.6	1.85
week 5	pp_2_5	2.99	4.4	2	1.13	5.92	0.38	1.86	1.52	1.62
	Series #	COM_FBCT versus CBCT			COM_AIP versus CBCT			COM_DIFFERENCE
		RL	SP	SI	RL	SP	SI	RL	SP	SI
week 1	pp_3_1	1.69	1.29	0.73	0.66	1.99	3.47	1.03	0.7	2.74
week 2	pp_3_2	3	0.48	3.37	0.34	1.02	0.08	2.66	0.54	3.29
week 3	pp_3_3	2.5	5.19	6.16	3.58	4.78	3.36	1.08	0.41	2.8
week 4	pp_3_4	5.4	1.79	0.94	3.94	0.74	4.18	1.46	1.05	3.24
week 5	pp_3_5	7.19	3.4	3.29	5.43	2.86	0.11	1.76	0.54	3.18
	Series #	COM_FBCT versus CBCT			COM_AIP versus CBCT			COM_DIFFERENCE
		RL	SP	SI	RL	SP	SI	RL	SP	SI
week 1	pp_4_1	6.18	1.53	5.54	4.16	1.43	1.34	2.02	0.1	4.2
week 2	pp_4_2	4.73	2.83	11.95	4.63	3.23	7.21	0.1	0.4	4.74
week 3	pp_4_3	2.31	3.14	9.42	1.4	3.58	4.39	0.91	0.44	5.03
week 4	pp_4_4	6.71	4.08	13.91	7.84	5.85	5.53	1.13	1.77	8.38
week 5	pp_4_5	6.22	4.29	11.43	5.07	4.15	5.75	1.15	0.14	5.68
	Series #	COM_FBCT versus CBCT			COM_AIP versus CBCT			COM_DIFFERENCE
		RL	SP	SI	RL	SP	SI	RL	SP	SI
week 1	pp_5_1	2.06	6.02	5.79	3.54	6.02	10.88	1.48	0	5.09
week 2	pp_5_2	0.46	6.87	12.87	0.11	5.97	18.49	0.35	0.9	5.62
week 3	pp_5_3	1.71	8.15	10.36	0.78	7.06	15.62	0.93	1.09	5.26
week 4	pp_5_4	3.74	11.42	6.99	2.29	8.77	12.08	1.45	2.65	5.09
week 5	pp_5_5	0.21	9.44	19.01	0.32	8.7	25.21	0.11	0.74	6.2
	Series #	COM_FBCT versus CBCT			COM_AIP versus CBCT			COM_DIFFERENCE
		RL	SP	SI	RL	SP	SI	RL	SP	SI
week 1	pp_6_1	3.4	1.14	5.91	0.92	0.7	3.52	2.48	0.44	2.39
week 2	pp_6_2	1.93	0.73	3.07	0.33	2.86	5.65	1.6	2.13	2.58
week 3	pp_6_3	1.65	2.47	14.59	1.61	2.32	14.85	0.04	0.15	0.26
week 4	pp_6_4	4.67	2.91	11.41	5.67	4.59	16.73	1	1.68	5.32
week 5	pp_6_5	2.75	5	12.57	2.74	4.1	6.49	0.01	0.9	6.08
	Series #	COM_FBCT versus CBCT			COM_AIP versus CBCT			COM_DIFFERENCE
		RL	SP	SI	RL	SP	SI	RL	SP	SI
week 1	pp_7_1	3.07	0.03	10.61	3.99	0.41	12.06	0.92	0.38	1.45
week 2	pp_7_2	2.28	2.7	1.58	3.9	3.35	3.87	1.62	0.65	2.29
week 3	pp_7_3	2.9	0.18	2.63	2.69	1.26	2.79	0.21	1.08	0.16
week 4	pp_7_4	0.09	0.39	9.1	0.02	0.14	7.15	0.07	0.25	1.95
week 5	pp_7_5	0.72	3.12	1.68	1.57	2.91	2.35	0.85	0.21	0.67
	Series #	COM_FBCT versus CBCT			COM_AIP versus CBCT			COM_DIFFERENCE
		RL	SP	SI	RL	SP	SI	RL	SP	SI
week 1	pp_8_1	4.85	1.53	3.98	3.1	0.75	0.31	1.75	0.78	3.67
week 2	pp_8_2	9.28	3.11	2.89	5.58	0.3	2.89	3.7	2.81	0
week 3	pp_8_3	6.13	2.5	3.42	3.44	0.59	2.75	2.69	1.91	0.67
week 4	pp_8_4	8.74	2.37	5.96	6.28	0.7	5.05	2.46	1.67	0.91
week 5	pp_8_5	8.92	0.56	1.36	7.09	3.11	0.19	1.83	2.55	1.17
	Series #	COM_FBCT versus CBCT			COM_AIP versus CBCT			COM_DIFFERENCE
		RL	SP	SI	RL	SP	SI	RL	SP	SI
week 1	pp_9_1	10.66	7.91	7.36	11.25	8.84	9.41	0.59	0.93	2.05
week 2	pp_9_2	5.02	5.69	5.48	5.5	6.47	7.31	0.48	0.78	1.83
week 3	pp_9_3	4.34	4.05	8.1	4.9	4.92	9.26	0.56	0.87	1.16
week 4	pp_9_4	5.22	3.14	4.13	6.18	4.8	5.59	0.96	1.66	1.46
week 5	pp_9_5	5.38	0.06	18.65	6.27	0.86	20.27	0.89	0.8	1.62
	Series #	COM_FBCT versus CBCT			COM_AIP versus CBCT			COM_DIFFERENCE
		RL	SP	SI	RL	SP	SI	RL	SP	SI
week 1	pp_10_1	3.32	5.27	6.8	3.68	6.67	8.94	0.36	1.4	2.14
week 2	pp_10_2	0.41	1.73	5.45	1.34	3.91	3.15	0.93	2.18	2.3
week 3	pp_10_3	0.53	3.68	8.61	0.19	2.07	10.73	0.34	1.61	2.12
week 4	pp_10_4	2.23	7.58	4.66	1.32	6.03	6.92	0.91	1.55	2.26
week 5	pp_10_5	0.49	7.48	0.2	1.17	5.92	1.88	0.68	1.56	1.68
	Series #	COM_FBCT versus CBCT			COM_AIP versus CBCT			COM_DIFFERENCE
		RL	SP	SI	RL	SP	SI	RL	SP	SI
week 1	pp_11_1	9.47	2.33	3.13	6.28	1.34	6.03	3.19	0.99	2.9
week 2	pp_11_2	3.54	3.08	4.59	3.36	3.23	8.3	0.18	0.15	3.71
week 3	pp_11_3	2.45	0.2	1.42	3.24	1.58	0.69	0.79	1.38	0.73
week 4	pp_11_4	1.7	1.56	7.46	1.17	1.53	11.08	0.53	0.03	3.62
week 5	pp_11_5	6.51	5.23	19.44	6.36	5.43	16.26	0.15	0.2	3.18
	Series #	COM_FBCT versus CBCT			COM_AIP versus CBCT			COM_DIFFERENCE
		RL	SP	SI	RL	SP	SI	RL	SP	SI
week 1	pp_12_1	4.43	2.58	4.73	4.26	0.44	2.91	0.17	2.14	1.82
week 2	pp_12_2	0.69	1.33	8.24	0.63	2.14	6.7	0.06	0.81	1.54
week 3	pp_12_3	1.07	2.08	5.12	3.53	0.35	3.62	2.46	1.73	1.5
week 4	pp_12_4	4.78	3.18	7.98	4.71	0.19	6.4	0.07	2.99	1.58
week 5	pp_12_5	3.8	1.22	3.25	3.54	1.12	1.83	0.26	0.1	1.42
	Series #	COM_FBCT versus CBCT			COM_AIP versus CBCT			COM_DIFFERENCE
		RL	SP	SI	RL	SP	SI	RL	SP	SI
week 1	pp_13_1	0.22	2.41	2.24	2.38	2.62	3.63	2.16	0.21	1.39
week 2	pp_13_2	0.54	2.46	4.87	2.49	2.84	6.17	1.95	0.38	1.3
week 3	pp_13_3	3.43	2.05	2.46	6.09	2.52	2.96	2.66	0.47	0.5
week 4	pp_13_4	0.74	5.73	3.69	2.14	6.03	2.26	1.4	0.3	1.43
week 5	pp_13_5	2.04	4.86	1.68	0.71	5.1	0.84	1.33	0.24	0.84
	Series #	COM_FBCT versus CBCT			COM_AIP versus CBCT			COM_DIFFERENCE
		RL	SP	SI	RL	SP	SI	RL	SP	SI
week 1	pp_14_1	1.09	4.11	7.51	0.45	0.34	1.13	0.64	3.77	6.38
week 2	pp_14_2	0.58	6.05	4.12	2.27	1.95	1.87	1.69	4.1	2.25
week 3	pp_14_3	3.71	4.15	2.63	2.49	0.7	3.61	1.22	3.45	0.98
week 4	pp_14_4	1.43	6.33	3.96	2.68	2.52	2.37	1.25	3.81	1.59
week 5	pp_14_5	0.96	7.56	2.24	0.3	4.28	8.33	0.66	3.28	6.09
	Series #	COM_FBCT versus CBCT			COM_AIP versus CBCT			COM_DIFFERENCE
		RL	SP	SI	RL	SP	SI	RL	SP	SI
week 1	pp_15_1	0.27	3.29	1.07	0.31	4.09	4.22	0.04	0.8	3.15
week 2	pp_15_2	2.75	4.39	4.92	2.08	4.75	1.67	0.67	0.36	3.25
week 3	pp_15_3	3.08	2.3	2.12	2.58	2.09	5.39	0.5	0.21	3.27
week 4	pp_15_4	6.44	0.52	0.15	5.8	0.28	3	0.64	0.24	2.85
week 5	pp_15_5	6.39	2.4	2.43	5.67	2.01	1.01	0.72	0.39	1.42
